# Supplementary material for: Optical coherence tomography parameters as prognostic factors for stereopsis after vitrectomy for unilateral epiretinal membrane: a cohort study
Source: Sci Rep. 2024 Mar 20;14:6715. doi: 10.1038/s41598-024-57203-x (PMC10954640; doi:10.1038/s41598-024-57203-x)
Supplement: Supplementary file 3 — Supplementary Table S2. [file 41598_2024_57203_MOESM3_ESM.xlsx]

## Sheet: Sheet100
Indicator	value	Preoperative Titmus Stereo Test	Postoperative 3monthsTitmus Stereo Test	Preoperative TNO	Postoperative 3monthsTNO	Preoperative vertical metamorphopsia	Postoperative 3months vertical metamorphopsia	Preoperative horizontal metamorphopsia	Postoperative 3months horizontal metamorphopsia	BCVAdifference	CFTdifference	CRT-3difference	CRT-6difference	GCL-IPLdifference	INLdifference	ONLdifference	Duration	Aggravated duration	Age	Surgical prodecure	Preoperative CFT	Postoperative 1month CFT	Postoperative 3monthsCFT	Preoperative CRT-3	Postoperative 1month CRT-3	Postoperative 3monthsCRT-3	Preoperative CRT-6	Postoperative 1month CRT-6	Postoperative 3monthsCRT-6	Preoperative EIFL	Postoperative 1month EIFL	Postoperative 3monthsEIFL	Preoperative GCL-IPL	Postoperative 1month GCL-IPL	Postoperative 3monthsGCL-IPL	Preoperative-INL	Postoperative 1month-INL	Postoperative 3monthsINL	Preoperative-ONL	Postoperative 1month ONL	Postoperative 3monthsONL	ELM Preoperative	Postoperative 1month ELM	Postoperative 3months	EZ Preoperative	Postoperative 1month EZ	Postoperative 3months	COST Preoperative	Postoperative 1month COST
Preoperative Titmus Stereo Test	r	1	.673**	.479**	.542**	0.117	-0.01	-0.042	-0.048	-0.253	-.533**	-.444**	-.263*	-.281*	-0.3	-0.317	0.047	0.01	.393**		.354**	.448**	.467**	.292*	0.187	.314*	0.092	0.17	.299*	0.235	.277*	.355**	.275*	0.068	.321*	.324*	.357**	.361**	.266*	0.117	0.154	0.182	.	.	-0.091	0.195	0.242	0.096	-0.055
	p	.	0	0	0	0.389	0.942	0.757	0.725	0.06	0	0.001	0.05	0.036	0.025	0.017	0.729	0.939	0.003		0.007	0.001	0	0.029	0.167	0.018	0.498	0.211	0.025	0.081	0.039	0.007	0.04	0.619	0.016	0.015	0.007	0.006	0.047	0.392	0.257	0.178	.	.	0.506	0.149	0.072	0.484	0.69
Postoperative 3monthsTitmus Stereo Test	r	.673**	1	.530**	.649**	-0.072	0.112	-0.193	0.063	-0.128	-.427**	-.351**	-0.077	-0.243	-0.438	-0.255	-0.05	-0.062	.311*		.265*	.445**	.446**	0.231	.267*	.434**	0.028	0.251	.388**	.313*	.329*	.355**	0.237	0.131	.333*	.429**	.363**	.324*	0.229	0.198	0.14	-0.103	.	.	-0.121	0.081	0.029	-0.027	-0.143
	p	0	.	0	0	0.597	0.41	0.155	0.642	0.348	0.001	0.008	0.573	0.071	0.001	0.058	0.716	0.651	0.02		0.048	0.001	0.001	0.086	0.047	0.001	0.838	0.062	0.003	0.019	0.013	0.007	0.079	0.336	0.012	0.001	0.006	0.015	0.09	0.144	0.303	0.449	.	.	0.375	0.551	0.833	0.845	0.293
Preoperative TNO	r	.479**	.530**	1	0.126	-0.116	-0.138	-0.094	0.084	-0.184	-.369**	-0.201	0.142	-0.175	-0.154	-0.192	-0.051	0.18	.327*		.344**	.286*	0.235	0.121	0.224	0.121	-0.17	0.235	0.172	0.248	.306*	.312*	0.168	.294*	.283*	.320*	0.262	.302*	0.021	0.074	0.014	-0.196	.	.	-0.223	-0.204	-0.13	-0.151	-.293*
	p	0	0	.	0.355	0.394	0.312	0.489	0.538	0.176	0.005	0.137	0.298	0.196	0.257	0.157	0.709	0.184	0.014		0.009	0.032	0.081	0.375	0.097	0.373	0.211	0.081	0.206	0.066	0.022	0.019	0.215	0.028	0.035	0.016	0.051	0.024	0.88	0.587	0.917	0.147	.	.	0.099	0.132	0.339	0.266	0.029
Postoperative 3monthsTNO	r	.542**	.649**	0.126	1	0.33*	0.383**	0.074	0.035	-0.171	-.446**	-.538**	-.275*	-.338*	-0.312	-0.178	0.141	-0.259	0.206		.359**	.603**	.659**	.520**	.394**	.464**	.336*	.382**	.432**	.429**	.426**	.440**	.418**	0.072	.296*	.448**	.467**	.562**	0.248	0.207	.359**	0.068	.	.	0.046	.479**	.443**	.359**	0.2
	p	0	0	0.355	.	0.013	0.004	0.587	0.796	0.207	0.001	0	0.041	0.011	0.019	0.19	0.299	0.054	0.127		0.007	0	0	0	0.003	0	0.011	0.004	0.001	0.001	0.001	0.001	0.001	0.597	0.027	0.001	0	0	0.065	0.126	0.007	0.619	.	.	0.734	0	0.001	0.007	0.139
Age	r	.393**	.311*	.327*	0.206	0.187	-0.106	-0.126	-0.072	-0.232	-.495**	-.299*	-0.086	-.471**	-0.5	-0.426	-0.07	0.069	1		.306*	0.183	.274*	0.086	-0.103	-0.004	-0.089	-0.189	0.153	0.146	.342**	.354**	.352**	-0.114	0.058	.412**	0.074	0.171	0.148	-0.048	0.119	0.14	.	.	0.032	0.121	0.079	0.151	0.16
	p	0.003	0.02	0.014	0.127	0.168	0.437	0.354	0.596	0.086	0	0.025	0.529	0	0	0.001	0.609	0.613	.		0.022	0.176	0.041	0.527	0.451	0.976	0.515	0.163	0.259	0.284	0.01	0.008	0.008	0.402	0.672	0.002	0.587	0.209	0.278	0.725	0.384	0.302	.	.	0.817	0.372	0.564	0.266	0.239
Duration	r	0.047	-0.05	-0.051	0.141	-0.101	-0.079	0.093	0.097	-0.216	-.282*	-.275*	0.089	-0.188	-0.02	0.056	1	.473**	-0.07		.416**	.310*	0.181	.290*	.285*	.337*	0.127	.281*	0.22	.280*	0.228	0.203	.282*	0.017	.359**	0.075	0.191	0.215	0.012	-0.139	.347**	-0.054	.	.	-.300*	0.21	.383**	-0.027	-0.103
	p	0.729	0.716	0.709	0.299	0.458	0.564	0.495	0.476	0.11	0.035	0.04	0.515	0.166	0.884	0.681	.	0	0.609		0.001	0.02	0.181	0.03	0.033	0.011	0.351	0.036	0.104	0.037	0.092	0.133	0.035	0.9	0.007	0.582	0.159	0.111	0.929	0.305	0.009	0.69	.	.	0.025	0.12	0.004	0.844	0.45
Aggravated duration	r	0.01	-0.062	0.18	-0.259	-0.264*	-0.331*	-0.392*	-0.254	-0.015	-0.015	0.047	0.23	0.026	-0.016	0.088	.473**	1	0.069		0.089	-0.044	-0.142	-0.158	-0.12	0.006	-0.256	-0.142	0.052	0.088	0.039	-0.042	-0.128	-0.204	0.258	-0.154	-0.228	-0.037	-0.092	-0.086	0.009	-0.055	.	.	-.380**	-0.224	0	-.389**	-0.081
	p	0.939	0.651	0.184	0.054	0.049	0.013	0.003	0.059	0.91	0.914	0.731	0.089	0.849	0.904	0.519	0	.	0.613		0.513	0.747	0.295	0.244	0.379	0.964	0.057	0.297	0.703	0.519	0.775	0.757	0.348	0.132	0.055	0.258	0.092	0.789	0.501	0.529	0.946	0.687	.	.	0.004	0.097	1	0.003	0.551
Surgiccal procedure	r	0.197	0.26	0.155	0.234	0.353	0.125	0.181	0.146	0.046	-0.214	-0.15	-0.045	-0.226	-0.147	-0.35	0.044	-0.198	0.555	1	0.158	0.143	0.029	-0.016	0.013	0.074	0.072	0.127	0.192	-0.1	0.115	0.086	0.068	0.179	0.099	.	0.008	0.248	0.184	0.201	0.054	0.016
	p	0.146	0.053	0.253	0.083	0.008	0.36	0.181	0.283	0.735	0.112	0.27	0.744	0.094	0.281	0.008	0.746	0.143	0	.	0.244	0.294	0.831	0.907	0.923	0.587	0.597	0.352	0.156	0.463	0.398	0.529	0.62	0.187	0.467	.	0.955	0.066	0.174	0.137	0.691	0.904
Preoperative CFT	r	.354**	.265*	.344**	.359**	0.156	-0.201	0.199	0.074	-.506**	-.888**	-.865**	-.360**	-.807**	-0.566	-0.581	.416**	0.089	.306*		1	.783**	.720**	.862**	.574**	.638**	.557**	.467**	.549**	.707**	.467**	.425**	.845**	.399**	.593**	.777**	.691**	.717**	.563**	0.241	.628**	.280*	.	.	-0.114	0.156	0.193	.443**	0.093
	p	0.007	0.048	0.009	0.007	0.25	0.138	0.142	0.589	0	0	0	0.006	0	0	0	0.001	0.513	0.022		.	0	0	0	0	0	0	0	0	0	0	0.001	0	0.002	0	0	0	0	0	0.074	0	0.036	.	.	0.404	0.251	0.154	0.001	0.495
Postoperative 3monthsCFT	r	.467**	.446**	0.235	.659**	0.183	0.187	0.089	0.057	-.305*	-.629**	-.706**	-0.26	-.501**	-0.562	-0.41	0.181	-0.142	.274*		.720**	.942**	1	.773**	.743**	.826**	.504**	.574**	.694**	.612**	.685**	.649**	.592**	.434**	.497**	.785**	.744**	.820**	.445**	.283*	.436**	0.097	.	.	-0.025	0.214	.279*	.413**	0.208
	p	0	0.001	0.081	0	0.178	0.167	0.515	0.678	0.022	0	0	0.053	0	0	0.002	0.181	0.295	0.041		0	0	.	0	0	0	0	0	0	0	0	0	0	0.001	0	0	0	0	0.001	0.034	0.001	0.477	.	.	0.853	0.114	0.037	0.002	0.123
Preoperative CRT-3	r	.292*	0.231	0.121	.520**	0.257	0.041	0.28	0.02	-.465**	-.773**	-.910**	-.540**	-.697**	-0.521	-0.565	.290*	-0.158	0.086		.862**	.840**	.773**	1	.690**	.665**	.799**	.532**	.462**	.617**	.498**	.471**	.798**	.455**	.504**	.765**	.801**	.841**	.686**	.452**	.733**	.345**	.	.	-0.038	.294*	.264*	.550**	0.222
	p	0.029	0.086	0.375	0	0.056	0.766	0.036	0.883	0	0	0	0	0	0	0	0.03	0.244	0.527		0	0	0	.	0	0	0	0	0	0	0	0	0	0	0	0	0	0	0	0	0	0.009	.	.	0.781	0.028	0.049	0	0.101
Postoperative 3monthsCRT-3	r	.314*	.434**	0.121	.464**	-0.002	-0.019	0.011	-0.005	-.343**	-.485**	-.550**	-0.179	-.299*	-0.45	-0.313	.337*	0.006	-0.004		.638**	.873**	.826**	.665**	.809**	1	.506**	.675**	.813**	.591**	.540**	.447**	.428**	.351**	.542**	.591**	.760**	.686**	.482**	.364**	.453**	0.065	.	.	-0.088	0.081	0.15	0.195	-0.098
	p	0.018	0.001	0.373	0	0.989	0.888	0.938	0.972	0.01	0	0	0.186	0.025	0	0.019	0.011	0.964	0.976		0	0	0	0	0	.	0	0	0	0	0	0.001	0.001	0.008	0	0	0	0	0	0.006	0	0.636	.	.	0.517	0.554	0.269	0.15	0.475
Preoperative CRT-6	r	0.092	0.028	-0.17	.336*	0.251	0.032	0.188	-0.084	-0.151	-.431**	-.654**	-.810**	-.549**	-0.373	-0.598	0.127	-0.256	-0.089		.557**	.575**	.504**	.799**	.557**	.506**	1	.470**	.390**	.387**	.302*	0.233	.607**	.411**	.406**	.523**	.695**	.662**	.705**	.537**	.699**	.593**	.	.	0.221	.306*	.264*	.461**	0.257
	p	0.498	0.838	0.211	0.011	0.062	0.812	0.165	0.539	0.268	0.001	0	0	0	0.005	0	0.351	0.057	0.515		0	0	0	0	0	0	.	0	0.003	0.003	0.024	0.084	0	0.002	0.002	0	0	0	0	0	0	0	.	.	0.101	0.022	0.049	0	0.056
Postoperative 3monthsCRT-6	r	.299*	.388**	0.172	.432**	-0.086	-0.175	-0.167	-0.153	-0.142	-.459**	-.423**	-0.215	-.348**	-0.367	-0.223	0.22	0.052	0.153		.549**	.675**	.694**	.462**	.664**	.813**	.390**	.736**	1	.507**	.330*	0.23	.391**	.320*	.642**	.491**	.639**	.520**	0.249	0.231	.322*	0.075	.	.	0.025	-0.017	0.179	0.12	-0.173
	p	0.025	0.003	0.206	0.001	0.529	0.197	0.218	0.259	0.295	0	0.001	0.112	0.009	0.005	0.099	0.104	0.703	0.259		0	0	0	0	0	0	0.003	0	.	0	0.013	0.088	0.003	0.016	0	0	0	0	0.064	0.087	0.016	0.581	.	.	0.853	0.899	0.188	0.38	0.203
Preoperative EIFL	r	0.235	.313*	0.248	.429**	0.095	-0.134	0.054	0.046	-.409**	-.596**	-.627**	-0.221	-.429**	-0.363	-0.529	.280*	0.088	0.146		.707**	.635**	.612**	.617**	.425**	.591**	.387**	.291*	.507**	1	.645**	.559**	.485**	0.078	.351**	.592**	.471**	.578**	.471**	0.026	.357**	0.07	.	.	-0.196	0.15	0.15	0.257	0.115
	p	0.081	0.019	0.066	0.001	0.487	0.325	0.691	0.735	0.002	0	0	0.102	0.001	0.006	0	0.037	0.519	0.284		0	0	0	0	0.001	0	0.003	0.03	0	.	0	0	0	0.568	0.008	0	0	0	0	0.847	0.007	0.608	.	.	0.148	0.269	0.269	0.056	0.397
Postoperative 3monthsEIFL	r	.355**	.355**	.312*	.440**	0.077	0.26	0.1	0.132	-.322*	-.405**	-.433**	-0.017	-0.243	-0.429	-0.371	0.203	-0.042	.354**		.425**	.598**	.649**	.471**	.490**	.447**	0.233	0.176	0.23	.559**	.959**	1	.332*	.283*	0.168	.600**	.425**	.678**	.379**	0.1	0.185	-0.033	.	.	-0.045	0.146	0.21	.278*	0.247
	p	0.007	0.007	0.019	0.001	0.574	0.053	0.462	0.331	0.015	0.002	0.001	0.899	0.071	0.001	0.005	0.133	0.757	0.008		0.001	0	0	0	0	0.001	0.084	0.194	0.088	0	0	.	0.012	0.034	0.216	0	0.001	0	0.004	0.464	0.172	0.811	.	.	0.743	0.283	0.121	0.038	0.067
Preoperative GCL-IPL thickness	r	.275*	0.237	0.168	.418**	0.204	0.004	0.139	0.027	-0.248	-.819**	-.797**	-.462**	-.938**	-0.654	-0.526	.282*	-0.128	.352**		.845**	.616**	.592**	.798**	.366**	.428**	.607**	.322*	.391**	.485**	.340*	.332*	1	.425**	.621**	.791**	.558**	.628**	.545**	.315*	.681**	.442**	.	.	0.101	.306*	.293*	.616**	0.217
	p	0.04	0.079	0.215	0.001	0.131	0.976	0.306	0.844	0.066	0	0	0	0	0	0	0.035	0.348	0.008		0	0	0	0	0.005	0.001	0	0.016	0.003	0	0.01	0.012	.	0.001	0	0	0	0	0	0.018	0	0.001	.	.	0.459	0.022	0.028	0	0.108
Postoperative 3monthsGCL-IPL	r	.321*	.333*	.283*	.296*	-0.193	0	-0.194	-0.111	-0.031	-.525**	-.482**	-.285*	-.587**	-0.389	-0.112	.359**	0.258	0.058		.593**	.555**	.497**	.504**	.431**	.542**	.406**	.493**	.642**	.351**	0.24	0.168	.621**	.541**	1	.508**	.490**	.533**	0.215	0.229	.420**	0.119	.	.	-0.152	0.144	0.236	0.226	-0.066
	p	0.016	0.012	0.035	0.027	0.155	0.998	0.153	0.416	0.822	0	0	0.033	0	0.003	0.413	0.007	0.055	0.672		0	0	0	0	0.001	0	0.002	0	0	0.008	0.075	0.216	0	0	.	0	0	0	0.112	0.09	0.001	0.384	.	.	0.265	0.289	0.08	0.094	0.626
Preoperative INL	r	.324*	.429**	.320*	.448**	0.095	0.019	-0.007	-0.032	-.280*	-.759**	-.792**	-.368**	-.749**	-0.853	-0.597	0.075	-0.154	.412**		.777**	.793**	.785**	.765**	.572**	.591**	.523**	.390**	.491**	.592**	.618**	.600**	.791**	.535**	.508**	1	.677**	.736**	.540**	.319*	.438**	0.205	.	.	0.051	-0.017	-0.021	.430**	0.164
	p	0.015	0.001	0.016	0.001	0.487	0.888	0.96	0.813	0.036	0	0	0.005	0	0	0	0.582	0.258	0.002		0	0	0	0	0	0	0	0.003	0	0	0	0	0	0	0	.	0	0	0	0.017	0.001	0.13	.	.	0.711	0.899	0.875	0.001	0.227
Postoperative 3monthsINL	r	.361**	.324*	.302*	.562**	0.295*	0.184	0.171	-0.107	-.396**	-.603**	-.758**	-.363**	-.506**	-0.538	-0.469	0.215	-0.037	0.171		.717**	.857**	.820**	.841**	.706**	.686**	.662**	.500**	.520**	.578**	.719**	.678**	.628**	.555**	.533**	.736**	.817**	1	.573**	.490**	.601**	0.237	.	.	0	0.202	.279*	.519**	0.208
	p	0.006	0.015	0.024	0	0.028	0.174	0.207	0.431	0.003	0	0	0.006	0	0	0	0.111	0.789	0.209		0	0	0	0	0	0	0	0	0	0	0	0	0	0	0	0	0	.	0	0	0	0.079	.	.	1	0.135	0.037	0	0.123
Preoperative ONL	r	.266*	0.229	0.021	0.248	0.338*	-0.054	0.199	0.054	-.333*	-.520**	-.586**	-.492**	-.493**	-0.471	-0.766	0.012	-0.092	0.148		.563**	.510**	.445**	.686**	.408**	.482**	.705**	0.192	0.249	.471**	.428**	.379**	.545**	0.06	0.215	.540**	.575**	.573**	1	.715**	.669**	.496**	.	.	0.025	0.19	-0.007	.439**	0.226
	p	0.047	0.09	0.88	0.065	0.011	0.692	0.142	0.691	0.012	0	0	0	0	0	0	0.929	0.501	0.278		0	0	0.001	0	0.002	0	0	0.157	0.064	0	0.001	0.004	0	0.659	0.112	0	0	0	.	0	0	0	.	.	0.853	0.16	0.958	0.001	0.094
Postoperative 3months ONL	r	0.154	0.14	0.014	.359**	0.362**	0.105	0.31*	0.044	-.338*	-.588**	-.660**	-.506**	-.603**	-0.4	-0.507	.347**	0.009	0.119		.628**	.551**	.436**	.733**	.403**	.453**	.699**	.386**	.322*	.357**	0.23	0.185	.681**	0.161	.420**	.438**	.567**	.601**	.669**	.653**	1	.399**	.	.	0.114	.456**	.336*	.536**	0.226
	p	0.257	0.303	0.917	0.007	0.006	0.442	0.02	0.745	0.011	0	0	0	0	0.002	0	0.009	0.946	0.384		0	0	0.001	0	0.002	0	0	0.003	0.016	0.007	0.088	0.172	0	0.236	0.001	0.001	0	0	0	0	.	0.002	.	.	0.404	0	0.011	0	0.094
Preoperative ELM disruption	r	0.182	-0.103	-0.196	0.068	0.269*	-0.298*	-0.023	-0.378**	0.022	-0.248	-.366**	-.690**	-.496**	-0.345	-0.474	-0.054	-0.055	0.14		.280*	0.108	0.097	.345**	-0.081	0.065	.593**	-0.097	0.075	0.07	-0.022	-0.033	.442**	0	0.119	0.205	0.216	0.237	.496**	.323*	.399**	1	.	.	.533**	0.211	.382**	.386**	0.212
	p	0.178	0.449	0.147	0.619	0.045	0.026	0.868	0.004	0.874	0.066	0.005	0	0	0.009	0	0.69	0.687	0.302		0.036	0.429	0.477	0.009	0.554	0.636	0	0.477	0.581	0.608	0.873	0.811	0.001	1	0.384	0.13	0.111	0.079	0	0.015	0.002	.	.	.	0	0.118	0.004	0.003	0.117
Postoperative 3months ELM	r	.	.	.	.	.	.	.	.	.	.	.	.	.	.	.	.	.	.		.	.	.	.	.	.	.	.	.	.	.	.	.	.	.	.	.	.	.	.	.	.	.	.	.	.	.	.	.
	p	.	.	.	.	.	.	.	.	.	.	.	.	.	.	.	.	.	.		.	.	.	.	.	.	.	.	.	.	.	.	.	.	.	.	.	.	.	.	.	.	.	.	.	.	.	.	.
Preoperative EZ disruption	r	-0.091	-0.121	-0.223	0.046	0.167	0.047	0.087	-0.148	0.146	0.101	0.038	-.322*	-0.164	-0.227	0	-.300*	-.380**	0.032		-0.114	-0.076	-0.025	-0.038	-0.088	-0.088	0.221	-0.013	0.025	-0.196	-0.103	-0.045	0.101	0.076	-0.152	0.051	-0.013	0	0.025	0.19	0.114	.533**	.	.	1	0.076	0.189	.439**	0.234
	p	0.506	0.375	0.099	0.734	0.217	0.731	0.525	0.278	0.284	0.459	0.781	0.015	0.226	0.092	1	0.025	0.004	0.817		0.404	0.579	0.853	0.781	0.517	0.517	0.101	0.926	0.853	0.148	0.451	0.743	0.459	0.579	0.265	0.711	0.926	1	0.853	0.162	0.404	0	.	.	.	0.577	0.164	0.001	0.083
Postoperative 3months EZ	r	0.242	0.029	-0.13	.443**	0.117	0.167	0.121	-0.042	0	-0.122	-0.2	-0.2	-0.236	0.079	0.064	.383**	0	0.079		0.193	0.207	.279*	.264*	0.021	0.15	.264*	0.079	0.179	0.15	0.182	0.21	.293*	-0.036	0.236	-0.021	0.164	.279*	-0.007	-0.122	.336*	.382**	.	.	0.189	.743**	1	.372**	.372**
	p	0.072	0.833	0.339	0.001	0.392	0.218	0.375	0.76	1	0.372	0.139	0.139	0.08	0.565	0.638	0.004	1	0.564		0.154	0.125	0.037	0.049	0.875	0.269	0.049	0.565	0.188	0.269	0.18	0.121	0.028	0.794	0.08	0.875	0.226	0.037	0.958	0.372	0.011	0.004	.	.	0.164	0	.	0.005	0.005
Preoperative COST disruption	r	0.096	-0.027	-0.151	.359**	0.425**	0.363**	0.407**	0.041	-0.24	-.412**	-.479**	-0.262	-.545**	-0.359	-0.217	-0.027	-.389**	0.151		.443**	.368**	.413**	.550**	0.102	0.195	.461**	0.031	0.12	0.257	0.221	.278*	.616**	0.199	0.226	.430**	.359**	.519**	.439**	.324*	.536**	.386**	.	.	.439**	.501**	.372**	1	.569**
	p	0.484	0.845	0.266	0.007	0.001	0.006	0.002	0.762	0.075	0.002	0	0.052	0	0.007	0.108	0.844	0.003	0.266		0.001	0.005	0.002	0	0.455	0.15	0	0.82	0.38	0.056	0.102	0.038	0	0.141	0.094	0.001	0.007	0	0.001	0.015	0	0.003	.	.	0.001	0	0.005	.	0
Postoperative 3months COST	r	-0.064	-0.239	-0.102	0.019	0.173	0.574**	0.292**	0.094	-0.058	-0.036	-0.165	-0.107	-0.134	0	-0.036	-0.117	-0.1	0.004		0.107	0.067	0.152	.273*	0.022	-0.13	0.246	-0.161	-.304*	0.022	0.218	.312*	0.134	0.197	-0.063	0.116	-0.027	.322*	0.197	0.063	0.188	0.075	.	.	0.059	.350**	0.167	.496**	.786**
	p	0.638	0.077	0.456	0.891	0.202	0	0.029	0.491	0.67	0.794	0.223	0.432	0.325	1	0.794	0.389	0.462	0.974		0.432	0.624	0.263	0.042	0.87	0.341	0.068	0.236	0.023	0.87	0.106	0.019	0.325	0.147	0.647	0.394	0.845	0.016	0.147	0.647	0.166	0.581	.	.	0.666	0.008	0.22	0	0
BCVAdifference	r	-0.253	-0.128	-0.184	-0.171	-0.267*	0.304*	-0.378**	-0.009	1	.516**	.497**	0.111	0.209	0.198	0.267	-0.216	-0.015	-0.232		-.506**	-.447**	-.305*	-.465**	-.323*	-.343**	-0.151	-0.127	-0.142	-.409**	-.316*	-.322*	-0.248	0.042	-0.031	-.280*	-.476**	-.396**	-.333*	-0.098	-.338*	0.022	.	.	0.146	-0.122	0	-0.24	0.067
	p	0.06	0.348	0.176	0.207	0.046	0.023	0.004	0.949	.	0	0	0.416	0.123	0.144	0.047	0.11	0.91	0.086		0	0.001	0.022	0	0.015	0.01	0.268	0.351	0.295	0.002	0.018	0.015	0.066	0.76	0.822	0.036	0	0.003	0.012	0.471	0.011	0.874	.	.	0.284	0.372	1	0.075	0.625
CFTdifference	r	-.533**	-.427**	-.369**	-.446**	-0.141	0.164	-0.138	-0.004	.516**	1	.904**	.402**	.822**	0.644	0.59	-.282*	-0.015	-.495**		-.888**	-.676**	-.629**	-.773**	-.419**	-.485**	-.431**	-.349**	-.459**	-.596**	-.386**	-.405**	-.819**	-.303*	-.525**	-.759**	-.567**	-.603**	-.520**	-0.236	-.588**	-0.248	.	.	0.101	-0.156	-0.122	-.412**	-0.022
	p	0	0.001	0.005	0.001	0.298	0.226	0.311	0.978	0	.	0	0.002	0	0	0	0.035	0.914	0		0	0	0	0	0.001	0	0.001	0.008	0	0	0.003	0.002	0	0.023	0	0	0	0	0	0.08	0	0.066	.	.	0.459	0.251	0.372	0.002	0.871
CRT-3difference	r	-.444**	-0.351**	-0.201	-.538**	-0.262	0.085	-0.177	0.117	.497**	.904**	1	.579**	.772**	0.668	0.616	-.275*	0.047	-.299*		-.865**	-.771**	-.706**	-.910**	-.493**	-.550**	-.654**	-.358**	-.423**	-.627**	-.441**	-.433**	-.797**	-.372**	-.482**	-.792**	-.691**	-.758**	-.586**	-.335*	-.660**	-.366**	.	.	0.038	-0.208	-0.2	-.479**	-0.142
	p	0.001	0.008	0.137	0	0.051	0.531	0.193	0.392	0	0	.	0	0	0	0	0.04	0.731	0.025		0	0	0	0	0	0	0	0.007	0.001	0	0.001	0.001	0	0.005	0	0	0	0	0	0.012	0	0.005	.	.	0.781	0.124	0.139	0	0.297
CRT-6difference	r	-.263*	-0.077	0.142	-.275*	-0.273*	0.152	-0.076	0.205	0.111	.402**	.579**	1	.543**	0.359	0.603	0.089	0.23	-0.086		-.360**	-.311*	-0.26	-.540**	-0.206	-0.179	-.810**	-0.211	-0.215	-0.221	-0.054	-0.017	-.462**	-0.23	-.285*	-.368**	-.439**	-.363**	-.492**	-.343**	-.506**	-.690**	.	.	-.322*	-0.254	-0.2	-0.262	-0.164
	p	0.05	0.573	0.298	0.041	0.042	0.265	0.576	0.13	0.416	0.002	0	.	0	0.007	0	0.515	0.089	0.529		0.006	0.02	0.053	0	0.129	0.186	0	0.118	0.112	0.102	0.691	0.899	0	0.089	0.033	0.005	0.001	0.006	0	0.01	0	0	.	.	0.015	0.059	0.139	0.052	0.227
GCL-IPLdifference	r	-.281*	-0.243	-0.175	-.338*	-0.187	0.103	-0.094	-0.037	0.209	.822**	.772**	.543**	1	0.686	0.571	-0.188	0.026	-.471**		-.807**	-.503**	-.501**	-.697**	-0.236	-.299*	-.549**	-0.205	-.348**	-.429**	-0.253	-0.243	-.938**	-.368**	-.587**	-.749**	-.440**	-.506**	-.493**	-0.247	-.603**	-.496**	.	.	-0.164	-0.26	-0.236	-.545**	-0.262
	p	0.036	0.071	0.196	0.011	0.168	0.451	0.49	0.788	0.123	0	0	0	.	0	0	0.166	0.849	0		0	0	0	0	0.08	0.025	0	0.129	0.009	0.001	0.06	0.071	0	0.005	0	0	0.001	0	0	0.066	0	0	.	.	0.226	0.053	0.08	0	0.052
INLdifference	r	-0.3*	-0.438**	-0.154	-0.312*	-0.063	0.071	0.177	0.25	0.198	0.644	0.668	0.359	0.686	1	0.564	-0.02	-0.016	-0.5		-0.566	-0.588	-0.562	-0.521	-0.284	-0.45	-0.373	-0.122	-0.367	-0.363	-0.428	-0.429	-0.654	-0.366	-0.389	-0.853	-0.458	-0.538	-0.471	-0.336	-0.4	-0.345	.	.	-0.227	0.133	0.079	-0.359	-0.137
	p	0.025	0.001	0.257	0.019	0.644	0.602	0.192	0.063	0.144	0	0	0.007	0	.	0	0.884	0.904	0		0	0	0	0	0.034	0	0.005	0.372	0.005	0.006	0.001	0.001	0	0.006	0.003	0	0	0	0	0.011	0.002	0.009	.	.	0.092	0.329	0.565	0.007	0.313
ONLdifference	r	-0.317*	-0.255	-0.192	-0.178	-0.315*	0.252	-0.112	-0.045	0.267	0.59	0.616	0.603	0.571	0.564	1	0.056	0.088	-0.426		-0.581	-0.446	-0.41	-0.565	-0.276	-0.313	-0.598	-0.126	-0.223	-0.529	-0.421	-0.371	-0.526	-0.136	-0.112	-0.597	-0.504	-0.469	-0.766	-0.383	-0.507	-0.474	.	.	0	-0.006	0.064	-0.217	-0.102
	p	0.017	0.058	0.157	0.19	0.018	0.061	0.413	0.74	0.047	0	0	0	0	0	.	0.681	0.519	0.001		0	0.001	0.002	0	0.04	0.019	0	0.355	0.099	0	0.001	0.005	0	0.319	0.413	0	0	0	0	0.004	0	0	.	.	1	0.966	0.638	0.108	0.455
Supplementary Table S2. The results of spearman's correlation analysis, including the relationship between steropsis and age, duration, duarion of aggravation, binocular and monocular OCT-related parameters. * Significant correlation at p﹤0.05 between two varibles (two-tailed);** Significant correlation at p﹤0.01 between two varibles (two-tailed).Preoperative Titmus Stereo Test was negatively cor…
[truncated: 1 more columns]
